# Supplementary material for: Dietary Phytic Acid, Dephytinization, and Phytase Supplementation Alter Trace Element Bioavailability—A Narrative Review of Human Interventions
Source: Nutrients. 2024 Nov 27;16(23):4069. doi: 10.3390/nu16234069 (PMC11643945; doi:10.3390/nu16234069)
Supplement: Supplementary file 1 [file nutrients-16-04069-s001.zip]

Archive with 1 entries (1 files):
- nutrients-3334669-supplementary.pdf
